# Supplementary material for: Removal of Sub-Internal Limiting Membrane Hemorrhage Secondary to Retinal Arterial Macroaneurysm Rupture: Internal Limiting Membrane Non-Peeling Technique
Source: J Clin Med. 2023 May 5;12(9):3291. doi: 10.3390/jcm12093291 (PMC10179198; doi:10.3390/jcm12093291)
Supplement: Supplementary file 1 [file jcm-12-03291-s001.zip]

Archive with 4 entries (3 files):
- jcm-2251391-supplementary/
- jcm-2251391-supplementary/SUpplemental video S1.mp4
- jcm-2251391-supplementary/SUpplemental video S2.mp4
- jcm-2251391-supplementary/SUpplemental video S3.mp4
